# Supplementary material for: New Insights into the Reactivity of Detonation Nanodiamonds during the First Stages of Graphitization
Source: Nanomaterials (Basel). 2021 Oct 11;11(10):2671. doi: 10.3390/nano11102671 (PMC8537936; doi:10.3390/nano11102671)
Supplement: Supplementary file 1 [file nanomaterials-11-02671-s001.zip]

Archive with 1 entries (1 files):
- nanomaterials-1413118-supplementary.pdf
